# Supplementary material for: Comparative Mitogenomic Analysis of the Eurydema Genus in the Context of Representative Pentatomidae (Hemiptera: Heteroptera) Taxa
Source: J Insect Sci. 2019 Dec 16;19(6):20. doi: 10.1093/jisesa/iez122 (PMC6913905; doi:10.1093/jisesa/iez122)
Supplement: iez122_suppl_Supplementary_Material [file iez122_suppl_supplementary_material.xlsx]

## Sheet: Sheet1
Supplemental file Organization of five Eurydema mitochondrial genomes.
Gene	Strand	E. dominulus								E. liturifera								E. oleracea								E. qinlingensis								E.ventralis
		Size	Position		IGS (bp)	Anticodon	Codons			Size	Position		IGS (bp)	Anticodon	Codons			Size	Position		IGS (bp)	Anticodon	Codons			Size	Position		IGS (bp)	Anticodon	Codons			Size	Position		IGS (bp)	Anticodon	Codons
			Start	Stop			Start	Stop			Start	Stop			Start	Stop			Start	Stop			Start	Stop			Start	Stop			Start	Stop			Start	Stop			Start	Stop
trnI-Ile	H	68	1	68	0	GAU	-	-		70	1	70	0	GAU	-	-		69	1	69	0	GAU	-	-		69	1	69	0	GAU	-	-		68	1	68	0	GAU	-	-
trnQ-Gln	L	69	66	134	-3	UUG	-	-		69	68	136	-3	UUG	-	-		68	67	134	-3	UUG	-	-		69	67	135	3	UUG	-	-		69	66	134	-3	UUG	-	-
trnM-Met	H	69	142	210	7	CAU	-	-		69	136	204	-1	CAU	-	-		69	136	204	1	CAU	-	-		69	135	203	-1	CAU	-	-		70	135	204	-1	CAU	-	-
nad2	H	993	211	1203	0	-	ATA	TAA		993	205	1197	0	-	ATA	TAA		990	205	1194	0	-	ATA	TAA		984	204	1187	0	-	ATA	TAG		993	205	1197	0	-	ATA	TAA
trnW-Trp	H	65	1210	1274	6	UCA	-	-		67	1220	1286	2	UCA	-	-		67	1216	1282	21	UCA	-	-		64	1215	1278	27	UCA	-	-		66	1229	1294	31	UCA	-	-
trnC-Cys	L	66	1267	1332	-8	GCA	-	-		63	1279	1341	-8	GCA	-	-		62	1275	1336	-8	GCA	-	-		66	1271	1336	-8	GCA	-	-		63	1287	1349	6	GCA	-	-
trnY-Tyr	L	65	1343	1407	10	GUA	-	-		66	1353	1418	11	GUA	-	-		66	1348	1413	11	GUA	-	-		62	1348	1409	11	GUA	-	-		66	1360	1425	10	GUA	-	-
cox1	H	1537	1413	2949	5	-	TTG	T		1537	1424	2960	5	-	TTG	T		1537	1419	2955	5	-	TTG	T		1537	1423	2959	13	-	TTG	T		1537	1430	2966	4	-	TTG	T
trnL-Leu (UUR)	H	67	2950	3016	0	UAA	-	-		67	2961	3027	0	UAA	-	-		67	2956	3022	0	UAA	-	-		69	2960	3028	0	UAA	-	-		66	2967	3032	0	UAA	-	-
cox2	H	679	3017	3695	0	-	ATT	T		679	3028	3706	0	-	ATT	T		679	3023	3701	0	-	ATT	T		679	3029	3707	0	-	ATT	T		679	3033	3711	0	-	ATT	T
trnK-Lys	H	72	3696	3767	0	CUU	-	-		72	3707	3778	0	CUU	-	-		72	3702	3773	0	CUU	-	-		74	3708	3781	0	CUU	-	-		72	3712	3783	0	CUU	-	-
trnD-Asp	H	67	3771	3837	3	GUC	-	-		66	3779	3844	0	GUC	-	-		66	3774	3839	0	GUC	-	-		67	3787	3853	6	GUC	-	-		67	3784	3850	0	GUC	-	-
atp8	H	159	3838	3996	0	-	TTG	TAA		159	3845	4003	0	-	TTG	TAA		159	3840	3998	0	-	TTG	TAA		159	3854	4012	0	-	TTG	TAA		159	3851	4009	0	-	TTG	TAA
atp6	H	675	3990	4664	-7	-	ATG	TAA		675	3997	4671	-7	-	ATG	TAA		675	3992	4666	-7	-	ATG	TAA		675	4006	4680	-7	-	ATG	TAA		675	4003	4677	-7	-	ATG	TAA
cox3	H	789	4682	5470	17	-	ATG	TAA		789	4681	5469	9	-	ATG	TAA		789	4676	5464	9	-	ATG	TAA		789	4688	5476	7	-	ATG	TAA		789	4688	5476	10	-	ATG	TAA
trnG-Gly	H	67	5478	5544	7	UCC	-	-		64	5477	5540	7	UCC	-	-		64	5472	5535	7	UCC	-	-		64	5486	5549	9	UCC	-	-		64	5484	5547	7	UCC	-	-
nad3	H	354	5545	5898	0	-	ATA	TAA		354	5541	5894	0	-	ATA	TAA		354	5536	5889	0	-	ATA	TAA		354	5550	5903	0	-	ATA	TAA		354	5548	5901	0	-	ATA	TAA
trnA-Ala	H	71	5908	5978	9	UGC	-	-		71	5903	5973	8	UGC	-	-		70	5897	5966	-3	UGC	-	-		68	5906	5973	2	UGC	-	-		70	5909	5978	7	UGC	-	-
trnR-Arg	H	62	5989	6050	10	UCG	-	-		63	5982	6044	8	UCG	-	-		63	5975	6037	8	UCG	-	-		69	5988	6056	14	UCG	-	-		64	5987	6050	8	UCG	-	-
trnN-Asn	H	68	6057	6124	6	GUU	-	-		66	6051	6116	6	GUU	-	-		67	6044	6110	6	GUU	-	-		68	6071	6138	14	GUU	-	-		67	6057	6123	6	GUU	-	-
trnS-Ser(AGN)	H	69	6124	6192	-1	GCU	-	-		69	6116	6184	-1	GCU	-	-		69	6110	6178	-1	GCU	-	-		69	6138	6206	-1	GCU	-	-		69	6123	6191	-1	GCU	-	-
trnE-Glu	H	65	6192	6256	-1	UUC	-	-		68	6184	6251	-1	UUC	-	-		65	6178	6242	-1	UUC	-	-		66	6206	6271	-1	UUC	-	-		65	6191	6255	-1	UUC	-	-
trnF-Phe	L	66	6255	6320	-2	GAA	-	-		67	6250	6316	-2	GAA	-	-		70	6241	6310	-2	GAA	-	-		66	6280	6345	8	GAA	-	-		66	6254	6319	-2	GAA	-	-
nad5	L	1705	6321	8025	0	-	ATA	T		1705	6317	8021	0	-	ATT	T		1705	6311	8015	0	-	ATT	T		1705	6347	8051	1	-	ATT	T		1705	6320	8024	0	-	ATT	T
trnH-His	L	68	8033	8100	7	GUG	-	-		68	8029	8096	7	GUG	-	-		68	8023	8090	6	GUG	-	-		67	8056	8122	4	GUG	-	-		68	8032	8099	7	GUG	-	-
nad4	L	1329	8104	9432	3	-	ATG	TAG		1329	8101	9429	4	-	ATG	TAG		1329	8095	9423	4	-	ATG	TAA		1329	8124	9452	1	-	ATG	TAG		1329	8103	9431	3	-	ATG	TAA
nad4L	L	288	9426	9713	-7	-	ATT	TAA		288	9423	9710	-7	-	ATT	TAA		288	9417	9704	-7	-	ATC	TAA		288	9446	9733	-6	-	ATT	TAA		288	9425	9712	-7	-	ATT	TAA
trnT-Thr	H	66	9716	9781	2	UGU	-	-		65	9713	9777	2	UGU	-	-		65	9707	9771	2	UGU	-	-		66	9736	9801	2	UGU	-	-		66	9715	9780	2	UGU	-	-
trnP-Pro	L	63	9782	9844	0	UGG	-	-		64	9778	9841	0	UGG	-	-		63	9772	9834	0	UGG	-	-		65	9802	9866	0	UGG	-	-		63	9781	9843	0	UGG	-	-
nad6	H	469	9853	10321	8	-	ATA	T		477	9844	10320	2	-	TTG	TAA		477	9837	10313	2	-	TTG	TAA		483	9875	10357	8	-	ATA	TAA		468	9855	10322	11	-	ATA	TAA
cytb	H	1137	10322	11458	0	-	ATG	TAA		1137	10325	11461	4	-	ATG	TAA		1137	10318	11454	4	-	ATG	TAA		1137	10361	11497	3	-	ATG	TAA		1137	10327	11463	4	-	ATG	TAA
trnS-Ser(UCN)	H	69	11462	11530	3	UGA	-	-		69	11465	11533	3	UGA	-	-		69	11458	11526	3	UGA	-	-		69	11508	11576	10	UGA	-	-		69	11470	11538	6	UGA	-	-
nad1	L	921	11559	12479	28	-	TTG	TAA		921	11561	12481	27	-	TTG	TAA		921	11555	12475	28	-	TTG	TAA		927	11601	12527	24	-	TTG	TAA		921	11568	12488	29	-	TTG	TAA
trnL-Leu (CUN)	L	67	12480	12546	0	UAG	-	-		65	12482	12546	0	UAG	-	-		64	12476	12539	0	UAG	-	-		66	12528	12593	0	UAG	-	-		65	12489	12553	0	UAG	-	-
16S rRNA(rrnL)	L	1281	12548	13828	1	-	-	-		1280	12546	13825	-1	-	-	-		1281	12540	13820	0	-	-	-		1278	12593	13870	-1	-	-	-		1281	12554	13834	0	-	-	-
trnV-Val	L	67	13829	13895	0	UAC	-	-		67	13826	13892	0	UAC	-	-		67	13821	13887	0	UAC	-	-		67	13871	13937	0	UAC	-	-		67	13835	13901	0	UAC	-	-
12S rRNA(rrnS)	L	819	13896	14714	0	-	-	-		815	13893	14707	0	-	-	-		808	13888	14695	0	-	-	-		813	13938	14750	0	-	-	-		812	13902	14713	0	-	-	-
D-loop	H	1981	14715	16695	0	-	-	-		>878	14708	>15585	0	-	-	-		1197	14696	15892	0	-	-	-		1098	14751	15848	0	-	-	-		786	14715	15500	1	-	-	-
